# Supplementary material for: Pretreating Recycled Carbon Fiber Nonwoven with a Sizing Formulation to Improve the Performance of Thermoplastic Recycled Fiber-Reinforced Composites
Source: Polymers (Basel). 2024 Feb 19;16(4):561. doi: 10.3390/polym16040561 (PMC10893380; doi:10.3390/polym16040561)
Supplement: Supplementary file 1 [file polymers-16-00561-s001.zip]

Archive with 1 entries (1 files):
- polymers-2844031-supplementary.pdf
